# Supplementary material for: Bridging the HIV treatment gap in Nigeria: examining community antiretroviral treatment models
Source: J Int AIDS Soc. 2018 Apr 20;21(4):e25108. doi: 10.1002/jia2.25108 (PMC5909112; doi:10.1002/jia2.25108)
Supplement: Supplementary file 1 — Figure S1. Breakdown of monthly local government area cluster achievement by facility and community contribution. [file JIA2-21-e25108-s001.xlsx]

## Sheet: Data
		Model A LGA cluster										Model B LGA cluster
					HIV-positives identified (facility-based)	HIV-positives identified (community-based)	ART initiated (facility-based)	ART initiated (community-based)						HIV-positives identified (facility-based)	HIV-positives identified (community-based)	ART Initiated (from facility-based HIV-positives)	ART Initiated (community-facility referral of community based HIV-positives)
		Pre-commART period (facility based only)		June-14	571		254				Pre-commART period (facility based only)		June-14	37		7.81448
				July-14	433		219						July-14	26.3439		7.33311
				Aug-14	461		146						Aug-14	26.2421		8
				Sept-14	606		261						Sept-14	43		13
				Oct-14	604		285						Oct-14	40.1934		15
				Nov-14	415		180						Nov-14	36.9607		13.2273
				Dec-14	304		101						Dec-14	22.4178		14.2875
				Jan-15	271		50						Jan-15	23		9.5569
				Feb-15	511		165						Feb-15	34.3494		13.5586
				Mar-15	475		131						Mar-15	35.3991		21
				Apr-15	431		207						Apr-15	32		18.5537
				May-15	567		252						May-15	33		14.0795
		Post-commART Introduction	June-15	Facility	592		266						June-15	34		20
				Community		188		155			Post-commART Introduction	July-15	Facility	38		31
			July-15	Facility	508		213						Community		10.9886		0.110106
				Community		860.702		701.616				Aug-15	Facility	37		29
			Aug-15	Facility	506		238						Community		35.4278		1.99869
				Community		812.597		672.15				Sept-15	Facility	36		25
			Sept-15	Facility	477		280						Community		20.0326		1.38017
				Community		766.204		514.534				Oct-15	Facility	52		20
			Oct-15	Facility	532		270						Community		0		0
				Community		123.682		72.523				Nov-15	Facility	30		25
			Nov-15	Facility	525		261						Community		81.552		24.4142
				Community		800.914		493.652				Dec-15	Facility	53		34
			Dec-15	Facility	417		228						Community		40.645		13.5107
				Community		469.422		322				Jan-16	Facility	44		27
			Jan-16	Facility	619		398						Community		13		1.90214
				Community		466.159		308.994				Feb-16	Facility	46		37
			Feb-16	Facility	645		401						Community		81.3819		34
				Community		391.669		227.399				Mar-16	Facility	17		38
			Mar-16	Facility	636		405						Community		87.6547		37.3824
				Community		389.842		251.91				Apr-16	Facility	8		31
			Apr-16	Facility	516		441						Community		72.5056		24
				Community		380.759		184.626				May-16	Facility	31		26
			May-16	Facility	475		430						Community		38.1351		14.8141
														426		343
				Community		138.86		95.9529						35.5		28.5833
					6448		3831
					537.333		319.25
